# Supplementary material for: An Approach to Flavor Chemical Thermal Degradation Analysis
Source: Toxics. 2023 Dec 23;12(1):16. doi: 10.3390/toxics12010016 (PMC10819574; doi:10.3390/toxics12010016)
Supplement: Supplementary file 1 [file toxics-12-00016-s001.zip]

Archive with 1 entries (1 files):
- toxics-2771488-supplementary.pdf
